# Supplementary material for: Occurrence and Antimicrobial Resistance Profiles of Escherichia coli Isolated from Commercial Poultry Farm in West Kazakhstan
Source: Biology (Basel). 2026 Jun 2;15(11):877. doi: 10.3390/biology15110877 (PMC13256065; doi:10.3390/biology15110877)
Supplement: Supplementary file 1 [file biology-15-00877-s001.zip › Table S2.xlsx]

## Sheet: Лист1
Supplementary Table S2. Complete antimicrobial resistance gene and mobile genetic element profiles of Escherichia coli isolates detected by qPCR array. Complete antimicrobial resistance gene and mobile genetic element profiles of Escherichia coli isolates detected by qPCR array.
535 (E. coli)		543в (E. coli)		544Е (E. coli)		492 (E. coli)		575 (E.Coli)		589 (E.coli)		610 (E.Coli)		616 (E.Coli)		625 (E.Coli)		640 (E.coli)
Gene	Ct value	Gene	Ct value	Gene		Ген	Ct value	Gene	Ct value	Gene	Ct value	Gene	Ct value	Gene	Ct value	Gene	Ct value	Gene	Ct value
IS26	11.749	IS26	14.977	int1-a-marko	13.764	IS26	есть	Ген	Ct	qacE delta 159 old	21.395	qacE delta 159 old	15.81	Ген	Ct	IS26	есть	int1-a-marko	13.764
intI1F165_clinical	12.382	ampC	16.386	dfrA1	13.988	intI1-a-marko	13.52	IS26	14.977	aadA17	21.514	sul2	15.815	IS26	14.977	intI1-a-marko	13.52	dfrA1	13.988
int1-a-marko	13.411	tetA	17.578	IS6100	14.14	IS6100	23.85	ampC	16.386	sul2	21.705	blaCMY	15.866	ampC	16.386	IS6100	23.85	IS6100	14.14
silE	14.037	blaCMY	17.664	intI1F165_clinical	14.192	sul1 NEW	15.75	tetA	17.578	sul1 NEW	22.026	blaCTX-M	16.087	tetA	17.578	sul1 NEW	15.75	intI1F165_clinical	14.192
blaTEM	14.083	blaTEM	19.877	IS26	14.271	aadA17	46188	blaCMY	17.664	aphA1	22.423	tetB	16.128	blaCMY	17.664	aadA17	46188	IS26	14.271
aadA17	14.851	aph(3'')-ia	20.604	aadA17	14.462	ArmA	есть	blaTEM	19.877	qnrB46,47,48	22.767	qnrB46,47,48	17.892	blaTEM	19.877	ArmA	есть	aadA17	14.462
floR	14.852	int1-a-marko	20.964	ampC	14.632	dfrA1	15.81	aph(3'')-ia	20.604	floR	24.588	blaTEM	18.844	aph(3'')-ia	20.604	dfrA1	15.81	ampC	14.632
sul2	14.975	intI1F165_clinical	21.017	dfrA14	15.632	blaTEM	20.53	int1-a-marko	20.964	qacE delta 159 old	15.101	qepA_1_2	22.532	int1-a-marko	20.964	blaTEM	20.53	dfrA14	15.632
qacE delta 159 old	15.101	qacE delta 159 old	21.395	qacE delta 159 old	15.81	tetO	18.54	intI1F165_clinical	21.017	dfrA14	15.107			intI1F165_clinical	21.017	tetO	18.54	qacE delta 159 old	15.81
dfrA14	15.107	aadA17	21.514	sul2	15.815	erm(F)	22.39			dfrA1	15.131					erm(F)	22.39	sul2	15.815
dfrA1	15.131	sul2	21.705	blaCMY	15.866					sul1 NEW	15.829							blaCMY	15.866
sul1 NEW	15.829	sul1 NEW	22.026	blaCTX-M	16.087					qnrB46,47,48	16.326							blaCTX-M	16.087
qnrB46,47,48	16.326	aphA1	22.423	tetB	16.128					mphA	21.474							tetB	16.128
mphA	21.474	qnrB46,47,48	22.767	qnrB46,47,48	17.892					blaCMY	22.561							qnrB46,47,48	17.892
blaCMY	22.561	floR	24.588	blaTEM	18.844					qepA_1_2	23.755							blaTEM	18.844
qepA_1_2	23.755			qepA_1_2	22.532					aadA2	24.102							qepA_1_2	22.532
aadA2	24.102									blaSHV-11	24.576
blaSHV-11	24.576									IS6100	24.76
IS6100	24.76
